# Supplementary material for: Incidence, Persistence, and Clearance of Anal Human Papillomavirus among Men Who Have Sex with Men in China: An Observational Cohort Study
Source: Pathogens. 2022 Mar 3;11(3):314. doi: 10.3390/pathogens11030314 (PMC8949987; doi:10.3390/pathogens11030314)
Supplement: Supplementary file 1 [file pathogens-11-00314-s001.zip]

Archive with 1 entries (1 files):
- pathogens-1585718-supplementary.pdf
